# Supplementary material for: Automated In Situ Seed Variety Identification via Deep Learning: A Case Study in Chickpea
Source: Plants (Basel). 2021 Jul 9;10(7):1406. doi: 10.3390/plants10071406 (PMC8309301; doi:10.3390/plants10071406)
Supplement: Supplementary file 1 [file plants-10-01406-s001.zip]

Archive with 1 entries (1 files):
- plants-1271586-supplementary.pdf
